# Supplementary material for: LSD1 Demethylates and Destabilizes Autophagy Protein LC3B in Ovarian Cancer
Source: Biomolecules. 2024 Oct 29;14(11):1377. doi: 10.3390/biom14111377 (PMC11591952; doi:10.3390/biom14111377)
Supplement: Supplementary file 1 [file biomolecules-14-01377-s001.zip]

Archive with 4 entries (4 files):
- biomolecules-3150198- original WB figure-highlight.pdf
- Supplementary Figures-biomolecules.pdf
- Supplementary Tables-biomolecules.pdf
- Zhuoli Biotechnology Company (Shanghai, China) Ethics Committee Review Statement-Original Copy.pdf
